# Supplementary material for: Staphylococcus aureus serine protease-like protein B elicits a type 1/type 2 immune response in atopic dermatitis patients
Source: Front Immunol. 2026 Jun 4;17:1798583. doi: 10.3389/fimmu.2026.1798583 (PMC13275367; doi:10.3389/fimmu.2026.1798583)
Supplement: Supplementary file 4 [file Table2.xlsx]

## Sheet: Tabelle1
	Complex	Peptide Sequence	Folding evaluation
	SplB219-233 – DRB1*11:01	RNAYGVYFTPEIKKF	Not Folding
	SplB99-113 – DRB1*11:01	IYSIKKIINYPGKED	Good Folding
	SplB1-15 – DRB1*11:01	MNKNVVIKSLAALTI	Low Folding
	SplB7-21 – DRB1*11:01	IKSLAALTILTSVTG	Low Folding
	SplB51-65 – DRB1*11:01	YTGVVAFKSATGFVV	Not Folding
	SplB179-193 – DRB1*15:01	GSSIVYSAHTESGNS	Not Folding
	SplB96-110 – DRB1*15:01	NGGIYSIKKIINYPG	Low Folding
	SplB51-65 – DRB1*15:01	YTGVVAFKSATGFVV	Intermediate Folding
	SplB7-21 – DRB1*15:01	IKSLAALTILTSVTG	Intermediate Folding
	Supplementary Table 2. Complex formation and folding evaluation of SplB peptides with depicted HLA-DR allele
