# Supplementary material for: Staphylococcus aureus serine protease-like protein B elicits a type 1/type 2 immune response in atopic dermatitis patients
Source: Front Immunol. 2026 Jun 4;17:1798583. doi: 10.3389/fimmu.2026.1798583 (PMC13275367; doi:10.3389/fimmu.2026.1798583)
Supplement: Supplementary file 5 [file Table3.xlsx]

## Sheet: MHC1
			Epitope prediction
	name	sequence	percentile_rank (IEDB)	Score (SYFPEITHI)	HLA-type
	SplB9-17	SLAALTILT	0.95	21	HLA-A*02:01
	SplB47-55	NIFPYTGVV	3.5	24	HLA-A*02:01
	SplB63-71	FVVGKNTIL	5.6	18	HLA-A*02:01
	SplB166-174	VLYESTGPV	0.2	26	HLA-A*02:01
	SplB174-182	VMSVEGSSI	9.3	19	HLA-A*02:01
	SplB197-205	VLNSNNELV	0.9	22	HLA-A*02:01
	Supplementary Table 3: Epitope prediction of immunodominant 9-mer SplB peptides
	Note: Epitope prediction with IEDB and SYFPEITHI for HLA-A*02:01
