# Supplementary material for: Staphylococcus aureus serine protease-like protein B elicits a type 1/type 2 immune response in atopic dermatitis patients
Source: Front Immunol. 2026 Jun 4;17:1798583. doi: 10.3389/fimmu.2026.1798583 (PMC13275367; doi:10.3389/fimmu.2026.1798583)
Supplement: Supplementary file 6 [file Table4.xlsx]

## Sheet: patient info
patient ID	SCORAD	age	gender	total IgE (kU/l)	sx1 (kU/l)	SEB (kU/l) (m81)	SEA (kU/l) (m80)	Aspergillus fumigatus (m3)	House dust mite (d1)	Cat dander (e1)	Dog dander (e5)	Mugwort (W6)	Cladosporium herbarum (m2)	Cultivated rye (g12)	Timothy grass (g6)	Common silver birch (t3)	Malassezia sp. (m227)
AD05	41.9	29	f	4947	73.7	<0,1	n.d.	0.39	>100	30.2	86.6	21.1	0.84	0.59	0.2	0.11	21.6
AD08	62	31	f	7488	34.3	n.d.	n.d.	2.63	67.7	0.22	0.48	1.67	4.52	1.91	1.45	3.01	66.9
AD09	98	47	m	19661	94.7	1.06	0.57	2.25	>100	15.6	2.45	20.4	8.05	>100	>100	>100	15.6
AD10	59	29	m	3566	72.1	n.d.	n.d.	16.3	79.9	0.48	1.88	0.93	9.83	7.05	6.38	2.81	26.4
AD15	57.5	53	m	3415	>100	0.4	1.77	5.35	>100	48.3	2.04	0.32	3.55	48.2	70.4	50.5	7.23
Supplementary Table 4. Patient data included in TCR sequencing
Measurement of total and specific IgE by ThermoFisher ImmunoCAP. Values are given as kU/l. Sx1: screening panel for IgE against common inhalative allergens. Letter number in brackets refer to product key of manufacturer. Not determines values = n.d.
