# Supplementary material for: Staphylococcus aureus serine protease-like protein B elicits a type 1/type 2 immune response in atopic dermatitis patients
Source: Front Immunol. 2026 Jun 4;17:1798583. doi: 10.3389/fimmu.2026.1798583 (PMC13275367; doi:10.3389/fimmu.2026.1798583)
Supplement: Supplementary file 7 [file Table5.xlsx]

## Sheet: Tabelle1
patient	TCRB CDR3 Seqences	V gene	D gene	J gene	total number clonally propagated T cells in lesional skin	total numbers of SplB specific T cells in skin	frequency of SplB specific T cells in skin	frequency within clonally propagated T cells (%)	total numbers within circulating CLA+ T cells	frequency in CLA+ T cells	total frequency of SplB specific T cells within clonally propagated T cells
AD05	CASSFRTEHRAFPLHF	TCRBV05-06*01	TCRBD01-01*01	TCRBJ01-06*01	3436	152	0.663	4.42375	11	0.0006512	5.35506
	CASSPPQGALPGELFF	TCRBV06	TCRBD01-01*01	TCRBJ02-02*01		32	0.14	0.931315	5	0.000295805
	CASSLAGDNQPQHF	TCRBV27-01*01	TCRBD01-01*01	TCRBJ01-05*01		22	0.096	-	4	0.000236644
	CASSYQEDSNQPQHF	TCRBV06	unknown	TCRBJ01-05*01		19	0.0785	-	5	0.000295805
	CASSSNIEGTQYF	TCRBV27-01*01	unknown	TCRBJ02-05*01		11	0.048	-	7	0.000414128
	CSARDLGGNQPQHF	TCRBV20	TCRBD01-01*01	TCRBJ01-05*01		10	0.0436	-	11	0.000650772
	CASSLVTGRNTEAFF	TCRBV28-01*01	TCRBD01-01*01	TCRBJ01-01*01		9	0.0393	-	4	0.000236644
	CASSLEETGYNEKLFF	TCRBV28-01*01	TCRBD02-01*02	TCRBJ01-04*01		5	0.0218	-	0	0
	CASSLDQGADTGELFF	TCRBV07-08*01	TCRBD01-01*01	TCRBJ02-02*01		5	0.0218	-	0	0
	CASSSAYEQYV	TCRBV02-01*01	TCRBD02-01	TCRBJ02-07*01		3	0.0131	-	4	0.000236644
	CASSEVLAGGPDTQYF	TCRBV06-01*01	TCRBD02-01*01	TCRBJ02-03*01		3	0.0131	-	3	0.000177483
	CASSFKDTQYF	TCRBV12-01*01	unknown	TCRBJ02-03*01		3	0.0131	-	0	0
	CSARDSGGLGKLFF	TCRBV20	TCRBD02-01*02	TCRBJ01-04*01		2	0.00873	-	3	0.000177483
	CASSYWGGATSYNEQFF	TCRBV06	TCRBD02-01*01	TCRBJ02-01*01		2	0.00873	-	0	0
	CASRTFGEQYV	TCRBV06	TCRBD02-01*02	TCRBJ02-07*01		2	0.00873	-	0	0
	CASSNSNQPQHF	TCRBV07-02*01	unknown	TCRBJ01-05*01		2	0.00873	-	0	0
	CASSLDPGGNQPQHF	TCRBV07-02*01	TCRBD02-01*01	TCRBJ01-05*01		1	0.00436	-	0	0
	CASSSSGTGYQPQHF	TCRBV28-01*01	TCRBD01-01*01	TCRBJ01-05*01		1	0.00436	-	1	5.91611e-05
	CASSDRGNGYTF	TCRBV02-01*01	TCRBD02-01*02	TCRBJ01-02*01		1	0.00436	-	0	0
	CASSPVLQGGGANYGYTF	TCRBV28-01*01	TCRBD01-01*01	TCRBJ01-02*01		1	0.00436	-	0	0
AD08	CAISETEYGYTF	TCRBV10-03*01	TCRBD01-01*01	TCRBJ01-02*01	1553	39	0.277	2.51127	10	0.00117385	2.51127
	CASSLGNTQYF	TCRBV19-01	unknown	TCRBJ02-03*01		4	0.0284	-	0	0
	CASSLLVDYEQYF	TCRBV05-01*01	unknown	TCRBJ02-07*01		3	0.0213	-	0	0
	CASSFTTGDSYNEQFF	TCRBV07-06*01	TCRBD01-01*01	TCRBJ02-01*01		2	0.0142	-	0	0
	CASSPQGSPNYGYTF	TCRBV04-02*01	TCRBD01-01*01	TCRBJ01-02*01		2	0.0142	-	0	0
	CASSRASNQPQHF	TCRBV06	TCRBD02-01	TCRBJ01-05*01		2	0.0142	-	0	0
	CASSPRQGSYGYTF	TCRBV03	TCRBD01-01*01	TCRBJ01-02*01		2	0.0142	-	2	0.000234769
	CASSQTGQGRETQYF	TCRBV07-03*01	unknown	TCRBJ02-05*01		1	0.0071	-	0	0
	CASSINNRGFHQPQHF	TCRBV19-01	TCRBD01-01*01	TCRBJ01-05*01		1	0.0071	-	0	0
	CASSYSGNTEAFF	TCRBV06-05*01	unknown	TCRBJ01-01*01		1	0.0071	-	0	0
AD09	CASSSGTPAGEAFF	TCRBV06-06	TCRBD02-01	TCRBJ01-01*01	4180	10	0.0368	-	0	0	0
	CAAQNTEAFF	TCRBV09-01	TCRBD02-01	TCRBJ01-01*01		8	0.0295	-	2	0.000153292
	CASSGETLGDEQYF	TCRBV05-06*01	unknown	TCRBJ02-07*01		7	0.0258	-	0	0
	CASSGNWVTDTQYF	TCRBV06	unknown	TCRBJ02-03*01		5	0.0503	-	0	0
	CASSDSARSTGELFF	TCRBV06-04	TCRBD02-01	TCRBJ02-02*01		3	0.011	-	0	0
	CASSPRTGGGETQYF	TCRBV04-01*01	TCRBD01-01*01	TCRBJ02-05*01		1	0.00368	-	7.6646e-05	1
AD10	CATTKNRKAIYEQYV	TCRBV24	unknown	TCRBJ02-07*01	6678	227	0.758132	3.39922	no data	no data	6.10961
	CASSFLTGGYQPQHF	TCRBV02-01*01	TCRBD01-01*01	TCRBJ01-05*01		147	0.490949	2.20126	no data	no data
	CASSLGGTGDRKLFF	TCRBV13-01*01	TCRBD01-01*01	TCRBJ01-04*01		34	0.113553	0.509134	no data	no data
	CASSPVRENTEAFF	TCRBV28-01*01	TCRBD01-01*01	TCRBJ01-01*01		17	0.0567764	-	no data	no data
	CSARGSTALYEQYV	TCRBV20	TCRBD01-01*01	TCRBJ02-07*01		3	0.0100194	-	no data	no data
	CSARGGLALYEQYF	TCRBV20	TCRBD02-01	TCRBJ02-07*01		3	0.0100194	-	no data	no data
	CATRGTRDTGELFF	TCRBV28-01*01	TCRBD02-01	TCRBJ02-02*01		2	0.00667958	-	no data	no data
	CSARVSTGLYEQFF	TCRBV20	TCRBD01-01*01	TCRBJ02-01*01		2	0.00667958	-	no data	no data
	CASSQVEGRDGYTF	TCRBV04-01*01	unknown	TCRBJ01-02*01		2	0.00667958	-	no data	no data
	CSTTRGTSYNEQFF	TCRBV20	TCRBD01-01*01	TCRBJ02-01*01		2	0.00667958	-	no data	no data
	CASSLSGLEQETQYF	TCRBV07-02*01	TCRBD01-01*01	TCRBJ02-05*01		2	0.00667958	-	no data	no data
AD15	CASSKGLAGTYEQYF	TCRBV27-01*01	TCRBD02-01*02	TCRBJ02-07*01	5046	34	0.147	0.673801	0	0	1.2287
	CASRLTSGSYNEQFF	TCRBV19-01	TCRBD02-01*02	TCRBJ02-01*01		28	0.121	0.554895	2	0.000115042
	CASSFGGNQPQHF	TCRBV05-01*01	unknown	TCRBJ01-05*01		8	0.0347	-	10	0.000576
	CASSYRGVNEKLFF	TCRBV06-05*01	unknown	TCRBJ01-04*01		5	0.0217	-	12	0.00069025
	CASSLFLRGHYGYTF	TCRBV05-05*01	unknown	TCRBJ01-02*01		2	0.00866	-	0	0
	CASSYSNYYEQYF	TCRBV06	unknown	TCRBJ02-07*01		1	0.00433	-	0	0
	CASSQPTHRGLGGNTGELFF	TCRBV03	TCRBD01-01*01	TCRBJ02-02*01		1	0.00433	-	0	0
Supplementary Table 5. Frequencies of SplB-specific T cells within lesional AD skin and circulating CLA+ T cells.
	TRBV sequences rof SplB specific T cells found in lesional skin are depicted
	green: clonally propagated (frequency >0.1) SplB specific T cells in lesional AD skin.
